# Supplementary material for: Is Novelty Detection Important in Long-Term Odor Memory?
Source: Brain Sci. 2021 Aug 29;11(9):1146. doi: 10.3390/brainsci11091146 (PMC8470488; doi:10.3390/brainsci11091146)
Supplement: Supplementary file 1 [file brainsci-11-01146-s001.zip]

Archive with 1 entries (1 files):
- brainsci-1303842-supplementary.pdf
